# Supplementary material for: Physical Activity in Patients with Prader-Willi Syndrome—A Systematic Review of Observational and Interventional Studies
Source: J Clin Med. 2021 Jun 7;10(11):2528. doi: 10.3390/jcm10112528 (PMC8201387; doi:10.3390/jcm10112528)
Supplement: Supplementary file 1 [file jcm-10-02528-s001.zip]

Archive with 1 entries (1 files):
- jcm-1231700-supplementary.pdf
